# Supplementary material for: Identifying Mixtures of Mixtures Using Bayesian Estimation
Source: J Comput Graph Stat. 2017 Apr 24;26(2):285–95. doi: 10.1080/10618600.2016.1200472 (PMC5455957; doi:10.1080/10618600.2016.1200472)
Supplement: Supplementary Materials [file ucgs_a_1200472_sm9526.zip]

Archive with 2 entries (2 files):
- Code.zip
- MixOfMix_Supp_revision-2.pdf
